# Supplementary material for: Multi-AGV path planning with double-path constraints by using an improved genetic algorithm
Source: PLoS One. 2017 Jul 26;12(7):e0181747. doi: 10.1371/journal.pone.0181747 (PMC5528885; doi:10.1371/journal.pone.0181747)
Supplement: S1 File — (ZIP) [file pone.0181747.s001.zip]

Archive with 1 entries (1 files):
- ═╝7═╝8.m
