# Supplementary material for: Multi-AGV path planning with double-path constraints by using an improved genetic algorithm
Source: PLoS One. 2017 Jul 26;12(7):e0181747. doi: 10.1371/journal.pone.0181747 (PMC5528885; doi:10.1371/journal.pone.0181747)
Supplement: S2 File — (ZIP) [file pone.0181747.s002.zip]

Archive with 6 entries (5 files):
- ═╝9/
- ═╝9/init_population.m
- ═╝9/short_road_crossover.m
- ═╝9/short_road_fun.m
- ═╝9/short_road_ga.m
- ═╝9/short_road_roulette.m
