# Supplementary material for: Multi-AGV path planning with double-path constraints by using an improved genetic algorithm
Source: PLoS One. 2017 Jul 26;12(7):e0181747. doi: 10.1371/journal.pone.0181747 (PMC5528885; doi:10.1371/journal.pone.0181747)
Supplement: S2 File — (ZIP) [file pone.0181747.s002.zip › ═╝9/init_population.m]

%Function init_population
function v=init_population(n1,s1)
v=round(rand(n1,s1));
%rand·µ»ØÒ»¸ön1*s1Ëæ»ú¾ØÕó
%round½«¾ØÕó±ä³ÉÕûÊý¾ØÕó
