# Supplementary material for: Multi-AGV path planning with double-path constraints by using an improved genetic algorithm
Source: PLoS One. 2017 Jul 26;12(7):e0181747. doi: 10.1371/journal.pone.0181747 (PMC5528885; doi:10.1371/journal.pone.0181747)
Supplement: S2 File — (ZIP) [file pone.0181747.s002.zip › ═╝9/short_road_crossover.m]

%Crossover
function v=short_road_crossover(vtemp,pc)
[N,L]=size(vtemp);
C(:,1)=rand(N,1)<=pc;%µÃµ½Ò»¸öËæ»ú¾ØÕóC£¬CÎª0£¬1¾ØÕó
I=find(C(:,1)==1);%ÕÒµ½CÖÐÎª1µÄÏî£¬²¢·µ»ØÆä¶ÔÓ¦µÄÐÐÊý
%I';
%j=1;
for i=1:2:size(I)
    if i>=size(I)
        break;
    end
    site=fix(1+L*rand(1));%µÃµ½´Ó1µ½LÖ®¼äµÄÒ»¸öËæ»úÊý
    temp=vtemp(I(i,1),:);
    vtemp(I(i,1),site:end)=vtemp(I(i+1,1),site:end);%½«vtempÖÐµÚI(i+1,1)ÐÐ´ÓsiteÁÐ¿ªÊ¼µ½×îºóµÄÖµ¸³Öµ¸øvtempÖÐµÚI(i,1)ÐÐ´Ósiteµ½×îºóµÄÖµ
    vtemp(I(i+1,1),site:end)=temp(:,site:end);%Í¬ÉÏ
    %j=j+2;
end
v=vtemp;

% v(:,1)=1;
% v(:,end)=1;
        
