# Supplementary material for: Multi-AGV path planning with double-path constraints by using an improved genetic algorithm
Source: PLoS One. 2017 Jul 26;12(7):e0181747. doi: 10.1371/journal.pone.0181747 (PMC5528885; doi:10.1371/journal.pone.0181747)
Supplement: S2 File — (ZIP) [file pone.0181747.s002.zip › ═╝9/short_road_fun.m]

function fit=short_road_fun(v,power)
[vm vn]=size(v);%µÃµ½vµÄ´óÐ¡vmÎªÐÐÊý£¬vnÎªÁÐÊý

fit=zeros(vm,1);%µÃµ½ÐÐÊýÎªvmÁÐÊýÎª1µÄÈ«Áã¾ØÕó
for i=1:vm      %´Ó1Ñ­»·µ½vm
    I=find(v(i,:)==1);%ÕÒµ½vÖÐÒ»ÐÐÖÐµÈÓÚ1µÄÏî£¬²¢·µ»ØÆäÔÚÕâÒ»ÐÐÖÐ¶ÔÓ¦µÄÁÐÊý
    [Im,In]=size(I);%µÃµ½IµÄ´óÐ¡InÎªÁÐÊý
    for j=1:In-1
        fit(i)=fit(i)+power(I(j),I(j+1));%ÔÚpower¾ØÕóÖÐÕÒµ½µÚI(j)ÐÐºÍµÚI(j+1)ÁÐ¶ÔÓ¦µÄÊý
    end
end
    
