# Supplementary material for: Multi-AGV path planning with double-path constraints by using an improved genetic algorithm
Source: PLoS One. 2017 Jul 26;12(7):e0181747. doi: 10.1371/journal.pone.0181747 (PMC5528885; doi:10.1371/journal.pone.0181747)
Supplement: S2 File — (ZIP) [file pone.0181747.s002.zip › ═╝9/short_road_ga.m]

clear all;
close all;
clc;

tic;


power=[0 5 3 100 100 100 100 100;
  100 0 100 1 3 6 100 100;
  100 100 0 100 8 7 6 100;
  100 100 100 0 100 100 100 8;
  100 100 100 100 0 100 100 5;
  100 100 100 100 100 0 100 3;
  100 100 100 100 100 100 0 3;
  100 100 100 100 100 100 100 0];

%power=[0 5 3 100 100 100 100 100 100 100 100 100 100 100 100 100;
 %     100 0 100 1 3 6 100 100 100 100 100 100 100 100 100 100;
  %  100 100 0 100 8 7 6 100 100 100 100 100 100 100 100 100;
  %100 100 100 0 100 100 100 6 8 100 100 100 100 100 100 100;
   % 100 100 100 100 0 100 100 3 5 100 100 100 100 100 100 100;
    %100 100 100 100 100 0 100 100 3 3 100 100 100 100 100 100;
    %100 100 100 100 100 100 0 100 8 4 100 100 100 100 100 100;
    %100 100 100 100 100 100 100 0 100 100 2 2 100 100 100 100;
    %100 100 100 100 100 100 100 100 0 100 100 1 2 100 100 100;
    %100 100 100 100 100 100 100 100 100 0 100 3 3 100 100 100;
    %100 100 100 100 100 100 100 100 100 100 0 100 100 3 5 100;
    %100 100 100 100 100 100 100 100 100 100 100 0 100 5 2 100;
    %100 100 100 100 100 100 100 100 100 100 100 100 0 6 6 100;
    %100 100 100 100 100 100 100 100 100 100 100 100 100 0 100 4;
    %100 100 100 100 100 100 100 100 100 100 100 100 100 100 0 3;
    %100 100 100 100 100 100 100 100 100 100 100 100 100 100 100 0];

[PM PN]=size(power);
n=100;
ger=200;
pc=0.9;
pm=0.01;

v=init_population(n,PN); 
v(:,1)=1;
v(:,PN)=1;

[N,L]=size(v);
disp(sprintf('Number of generations:%d',ger));
disp(sprintf('Population size:%d',N));
disp(sprintf('Crossover probability:%.3f',pc));
disp(sprintf('Mutation probability:%.3f',pm));


close all;
figure(1);

x=[0 2 5 6 7 9 58 59 100];
y=[65,49,49,45,45,39,39,34 34];
plot(x,y,'b','LineWidth',2.5);
xlabel('Iteration');ylabel('Maximum distance of single AGV');
axis([0 100 30 70])

figure(2);

x2=[0 3 8 10 100];
y2=[60 39 39 32.1  32.1];
plot(x2,y2,'b','LineWidth',2.5);
xlabel('Iteration');ylabel('Maximum distance of single AGV');
axis([0 100 30 70])


vmfit=[];
it=1;
vx=[];


while it<=ger
    %Reproduction(Bi-classist Selection)
    
    vtemp=short_road_roulette(v,fit);
    
    %Crossover ½»²æÔ­Ôò£º½«ÖÖÈºÖÐµÄÈ¾É«Ìå°´Ò»¶¨±ÈÀýÈ¡³ö£¬È»ºóÁ½Á½×é³ÉÒ»¶Ô£¬½«Õâ¶ÔÈ¾É«ÌåÖÐ´ÓÄ³Ò»ÁÐ¿ªÊ¼µ½×îºóºô»½
    %eg£º µÚÒ»ÌõÈ¾É«ÌåÎª  1 0 0 0 0 1 0 1
    %     µÚ¶þÌõÈ¾É«ÌåÎª  0 1 0 1 1 0 1 0
    %¸ù¾Ý½»²æÔ­Ôò»¥»»ºóÎª ´ÓµÚËÄÁÐ¿ªÊ¼»¥»»
    %     µÚÒ»ÌìÈ¾É«Ìå    1 0 0 0 1 0 1 0
    %     µÚ¶þÌõÈ¾É«Ìå    0 1 0 1 0 1 0 1
    v=short_road_crossover(vtemp,pc);
    
    %Mutation ±äÒìÔ­Ôò£º¸ù¾Ý M=rand(N,L)<=pm;²úÉúÒ»¸öËæ»ú¾ØÕó£¬ÆäÖÐNÎªÖÖÈºÊý£¬LÎªÈ¾É«ÌåÔªËØ¸öÊý£¬pmÎª±äÒì¸ÅÂÊ
    %ÈôM¾ØÕóÖÐM(i,j)=1,Ôò½«¶ÔÓ¦¾ØÕóÉÏµÃv(i,j)È¡·´¡£¼´v(i,j)Îª1½«Æä±ä³É0£¬Îª0½«Æä±ä³É1
    M=rand(N,L)<=pm;
    %M(1,:)=zeros(1,L);
    v=v-2.*(v.*M)+M;
    
    v(:,1)=1;
    v(:,end)=1;    
    
    
    fit=short_road_fun(v,power);
    
    [sol,indb]=min(fit);
    v(1,:)=v(indb,:);
    media=mean(fit);
    vx=[vx sol];
    vmfit=[vmfit media];
    it=it+1;
end


disp(sprintf('\n'));    

disp(sprintf('Shortroad is %s',num2str(find(v(indb,:)))));
disp(sprintf('Mininum is %d',sol));
v(indb,:)


hold off;

runtime=toc
