# Supplementary material for: Multi-AGV path planning with double-path constraints by using an improved genetic algorithm
Source: PLoS One. 2017 Jul 26;12(7):e0181747. doi: 10.1371/journal.pone.0181747 (PMC5528885; doi:10.1371/journal.pone.0181747)
Supplement: S2 File — (ZIP) [file pone.0181747.s002.zip › ═╝9/short_road_roulette.m]

function vtemp=short_road_roulette(v,fit)
[N,M]=size(v);%µÃµ½ÖÖÈº¾ØÕóµÄÁÐºÍÐÐÊý
fitmax=max(fit);%µÃµ½fit¾ØÕóÖÐ×î´óÄÇ¸öÊý fitÎªnÐÐ1ÁÐ¾ØÕó n´ú±íÖÖÈºÊý
fit=fitmax-fit;%ÓÃfitÖÐ×î´óÄÇ¸öÊý¼õÈ¥fitÖÐÃ¿¸öÊý£¬Éú³ÉÒ»¸öÐÄµÄ¾ØÕó
%fit
S=sum(fit);%µÃµ½fitÖÐËùÓÐÊýÏà¼ÓÖ®ºÍ
for i=1:N
    SI=S*rand(1);%S³ËÒ»¸öËæ»úµÄÐ¡ÓÚ1µÄÊý
    for j=1:N
        if SI<=sum(fit(1:j))%fitÖÐ1µ½jÐÐÊýÖ®ºÍ´óÓÚSI
            vtemp(i,:)=v(j,:);%½«vÖÐµÚjÐÐ¸³Öµ¸øvtempÖÐµÄµÚiÐÐ
            break
        end
    end
end
